# Supplementary material for: The Midline Axon Crossing Decision Is Regulated through an Activity-Dependent Mechanism by the NMDA Receptor
Source: eNeuro. 2018 Apr 17;5(2):ENEURO.0389-17.2018. doi: 10.1523/ENEURO.0389-17.2018 (PMC5952305; doi:10.1523/ENEURO.0389-17.2018)
Supplement: Extended Data Figure 1-2 — C/L ratio results for control and MK-801-treated embryos, including raw and normalized data. Download Figure 1-2, XLSX file. [file sup_enu-eN-NWR-0389-17-s03.xlsx]

## Sheet: summary
	control 20160511	MK801 20160511		control 20160511 normalized	MK801 20160511 normalized
	0.274956	0.0652787		1.75089	0.415688
	0.177928	0.0610161		1.13303	0.388545
	0.186649	0.114194		1.18856	0.727176
	0.188218	0.0765168		1.19856	0.487251
	0.0485287	0.0966908		0.309026	0.615717
	0.311316	0.134691		1.98243	0.857699
	0.0627713	0.0633364		0.399721	0.40332
	0.0575025	0.128136		0.36617	0.81596
	0.178096	0.0317736		1.1341	0.202331
	0.126818	0.115749		0.807561	0.73708
	0.197693	0.0332534		1.25889	0.211755
	0.161788	0.153383		1.03025	0.976724
	0.113032	0.123652		0.719779	0.787404
	0.113231	0.104324		0.721043	0.664324
mean	0.157038	0.0929997		1	0.592212
